# Supplementary material for: Functionalization of Framboidal Phenylboronic Acid-Containing Nanoparticles via Aqueous Suzuki–Miyaura Coupling Reactions
Source: Molecules. 2023 Apr 20;28(8):3602. doi: 10.3390/molecules28083602 (PMC10141150; doi:10.3390/molecules28083602)
Supplement: Supplementary file 1 [file molecules-28-03602-s001.zip]

Archive with 1 entries (1 files):
- molecules-2353091-SI.pdf
